# Supplementary material for: The Obesity-Related Dietary Pattern Is Associated with Higher Risk of Sleep Disorders: A Cross-Sectional Study from NHANES
Source: Nutrients. 2022 Sep 26;14(19):3987. doi: 10.3390/nu14193987 (PMC9572699; doi:10.3390/nu14193987)
Supplement: Supplementary file 1 [file nutrients-14-03987-s001.zip]

Archive with 1 entries (1 files):
- nutrients-1877420-supplementary.pdf
